# Supplementary material for: Physical manifestations of stress in women. Correlations between temporomandibular and pelvic floor disorders
Source: PLoS One. 2024 Apr 16;19(4):e0296652. doi: 10.1371/journal.pone.0296652 (PMC11020383; doi:10.1371/journal.pone.0296652)
Supplement: S1 Data — (XLSX) [file pone.0296652.s001.xlsx]

## Sheet: Hoja1
ID	AGE	LMMF (Hz) Left Masseter Muscle Frequency	LMMS ( N/m) Left Masseter Muscle Stiffness	LMME (N / m² ) Left Masseter Muscle Elasticity	LMMR (ms) Left Masseter Muscle Relaxation time+D1	LMMC Left Masseter Muscle Creep	RMMF (Hz) Right Masseter Muscle Frequency	RMMS ( N/m) Left Masseter Muscle Stiffness	RMME (N / m² ) Left Masseter Muscle Elasticity	RMMR (ms) Left Masseter Muscle Relaxation time	RMMC Right Masseter Muscle Creep	LTMF (Hz) Left Temporalis Muscle Frequency	LTMS ( N/m) Left Temporalis Muscle Stiffness	LTME (N / m² ) Left Temporalis Muscle Elasticity	LTMR (ms) Left Temporalis Muscle Relaxation time	LTMC Left Temporalis Muscle Creep	RTMF (Hz) Right Temporalis Muscle Frequency	RTMS ( N/m) Right Temporalis Muscle Stiffness	RTME (N / m² ) RightTemporalis Muscle Elasticity	RTMR (ms) Right Temporalis Muscle Relaxation time	RTMC Right Temporalis Muscle Creep	CFNP frequency (Hz)	CFNP stiffness (N/m)	CFNP elasticity (N / m²)	CFNP Relaxation time (ms)	CFNP creep	PSS-14	PSS-14 Explication	EXPLICACION PSS-Occasionally- Often- Never	EXPLICACION FINAL 1= stress, 0= NO stress	FINAL Explication 1= stress, 0= 0	STAI	STAI Explication	Total Self reported bruxism questionarie	Self-reported bruxism questionaire final explanation	Probable bruxism = 1, Unlikely bruxism = 0	DESIRE	Desire explanation	EXCITATION	Excitation explanation	LUBRICATION	Lubrication explanation	ORGASM	Orgasm Explanation	Satisfaction	Satisfaction explanation	PAIN	Pain explanation	PUNTUACION FINAL IFSF
1	23	12.4	245	1.91	19.8	1.24	12.6	254	1.95	20.4	1.29	26.6	897	1.64	7.1	0.54	30.6	1193	1.68	6.6	0.63	13.8	213	1.37	19.9	1.15	24	1	Occasionally	stress	1	25	Above Average	23	Probable bruxism	1	1.2	Altered desire	2.1	Altered excitation	6	Lubricación normal	1.2	Altered orgasm	2	Altered satisfaction	4.4	Pain	16.9
2	20	11.9	230	2	21.4	1.46	11.6	249	2.14	20.8	1.32	34.5	1184	1.98	6.1	0.59	38.6	1445	1.86	5.3	0.53	12.2	164	1.52	18.8	0.92	24	1	Occasionally	stress	1	22	Average	39	Probable bruxism	1	4.8	Normal desire	4.5	Normal excitation	6	Lubricación normal	6	normal orgasm	6	Normal satisfaction	2.4	no Pain	29.7
3	21	11.4	232	2.02	21.8	1.35	10.1	157	1.62	26.2	1.59	32.4	1186	1.93	6.3	0.6	20.3	505	2.01	11	0.72	15.4	271	1.39	16.3	0.94	33	2	Often	stress	1	36	High	28	Probable bruxism	1	5.4	Normal desire	2.7	Altered excitation	5.4	Lubricación normal	4.8	normal orgasm	5.6	Normal satisfaction	4	Pain	27.9
4	23	11.5	246	1.61	19.7	1.18	12.2	279	2.21	18.4	1.16	33.9	1354	1.67	5.8	0.58	29.1	1186	1.62	7	0.65	21.7	376	1.99	12	0.74	29	2	Often	stress	1	31	Above Average	19	Probable bruxism	1	6	Normal desire	4.5	Normal excitation	6	Lubricación normal	5.6	normal orgasm	5.6	Normal satisfaction	1.2	no Pain	28.9
5	27	15.6	323	2.43	15.1	0.97	11.6	280	2.46	20.9	1.34	31	1018	1.57	7.7	0.72	30.2	1137	1.36	7.3	0.69	14.3	222	1.97	17.3	0.94	21	1	Occasionally	stress	1	17	Low Average	16	ImProbable bruxism	0	4.2	Normal desire	3	Altered excitation	5.7	Lubricación normal	5.2	normal orgasm	6	Normal satisfaction	1.2	no Pain	25.3
6	45	11.8	278	2.72	19	1.23	10.6	261	2.43	26.4	1.72	43.5	1370	1.73	5.3	0.53	34.4	1176	1.87	6.1	0.59	13	202	1.33	19.5	1.11	18	1	Occasionally	stress	1	19	Low Average	39	Probable bruxism	1	2.4	Altered desire	0	Altered excitation	0		0		0		0
7	26	12	234	1.98	22.2	1.39	13.4	249	1.86	19.7	1.21	28.9	920	1.73	8	0.74	32.3	1197	1.69	6.9	0.66	13.6	207	1.54	18	0.99	35	2	Often	stress	1	36	High	53	Probable bruxism	1	1.2	Altered desire	1.5	Altered excitation	1.5	Lubricación alterada	1.2	Altered orgasm	2.4	Altered satisfaction	3.2	Pain	11
8	43	14.3	354	2.85	14.2	0.92	13.5	315	2.84	16.1	1.04	30.2	961	1.92	7.5	0.7	30.2	1186	1.62	7	0.65	15	265	1.38	16.7	0.98	21	1	Occasionally	stress	1	33	High	36	Probable bruxism	1	4.8	Normal desire	3.3	Normal excitation	3.6	Lubricación normal	5.2	normal orgasm	6	Normal satisfaction	1.2	no Pain	24.1
9	42	16.2	384	2.51	13.1	0.84	13.3	301	2.43	16.6	1.05	35.2	1209	1.84	6.2	0.6	28	780	1.86	7.7	0.59	17	292	1.83	16.4	1.01	35	2	Often	stress	1	28	Above Average	16	ImProbable bruxism	0	2.4	Altered desire	2.4	Altered excitation	3.6	Lubricación normal	1.6	Altered orgasm	3.6	Normal satisfaction	2	no Pain	15.6
10	25	11.7	240	2.03	22.9	1.46	10.8	204	1.96	25.1	1.59	25.1	784	1.94	7.6	0.57	28.8	1014	2.13	7.3	0.69	14.9	243	1.37	16.7	0.92	24	1	Occasionally	stress	1	22	Average	31	Probable bruxism	1	4.8	Normal desire	4.5	Normal excitation	5.1	Lubricación normal	6	normal orgasm	4.8	Normal satisfaction	2	no Pain	27.2
11	22	10.7	179	1.76	25.6	1.6	11.7	250	2.03	22.6	1.43	36.9	1325	1.55	6.1	0.59	24.5	758	1.81	8.2	0.62	18	289	1.54	15.1	0.89	27	1	Occasionally	stress	1	23	Above Average	15	ImProbable bruxism	0	4.8	Normal desire	2.7	Altered excitation	6	Lubricación normal	3.6	normal orgasm	6	Normal satisfaction	2.4	no Pain	25.5
12	25	10.6	189	1.73	25	1.55	10.1	182	1.81	25.1	1.56	28.3	947	1.91	8	0.74	42.8	1472	1.62	5.3	0.54	13.7	198	1.3	18.4	0.98	16	1	Occasionally	stress	1	20	Average	13	ImProbable bruxism	0	3.6	Normal desire	3	Altered excitation	5.7	Lubricación normal	4.8	normal orgasm	4.8	Normal satisfaction	1.6	no Pain	23.5
13	36	11.3	238	2.3	21.6	1.37	11.5	264	2.44	20	1.27	31.9	979	1.19	7.6	0.68	33.1	1071	1.91	7	0.66	14.1	224	1.37	18.8	1.06	38	2	Often	stress	1	46	High	14	ImProbable bruxism	0	4.8	Normal desire	0	Altered excitation	0		0		0		0
14	34	12.3	231	1.87	21.6	1.34	11.9	227	1.89	22	1.39	26.6	778	1.72	7.8	0.59	24.2	660	2.18	8.9	0.66	13.3	198	1.61	19.4	1.15	35	2	Often	stress	1	41	High	27	Probable bruxism	1	6	Normal desire	4.5	Normal excitation	5.4	Lubricación normal	5.2	normal orgasm	4	Normal satisfaction	1.2	no Pain	26.3
15	24	11.4	217	2.15	21.8	1.37	10.9	221	2.13	21.9	1.35	28.1	988	2	7.5	0.7	33.9	1333	1.82	6	0.58	13	220	1.86	17.9	1.03	24	1	Occasionally	stress	1	14	Low Average	20	Probable bruxism	1	3	Altered desire	3.6	Normal excitation	5.4	Lubricación normal	4.4	normal orgasm	3.6	Normal satisfaction	2.8	no Pain	22.8
16	22	11.9	268	2.22	19.6	1.23	13	283	1.95	17.4	1.08	23.7	708	2.07	8.7	0.65	24.4	749	1.85	8.4	0.64	13.8	197	1.85	17.7	0.93	26	1	Occasionally	stress	1	18	Low Average	16	ImProbable bruxism	0	5.4	Normal desire	3.3	Normal excitation	5.4	Lubricación normal	6	normal orgasm	6	Normal satisfaction	1.2	no Pain	27.3
17	22	10.7	185	1.82	24.2	1.49	11.1	234	1.92	21.9	1.33	24.3	745	2.08	7.9	0.6	32.3	1082	2.01	6.8	0.65	11	118	1.39	23.5	1.26	29	2	Often	stress	1	30	Above Average	14	ImProbable bruxism	0	1.2	Altered desire	0	Altered excitation	0		0		0		0
18	24	15.4	343	2.36	15.8	1.01	14.7	311	2.16	17.8	1.14	29.6	937	1.75	8	0.73	19.7	920	1.93	7.7	0.7	15.7	238	1.63	18.8	1.13	31	2	Often	stress	1	32	High	14	ImProbable bruxism	0	1.2	Altered desire	0.9	Altered excitation	1.5	Lubricación alterada	0		0		0
19	24	12.3	231	1.77	24.1	1.51	11.1	179	1.59	25.9	1.61	28.8	978	2.91	7.8	0.74	22.9	650	1.83	9.6	0.72	21.8	397	2.46	12.1	0.76	31	2	Often	stress	1	33	High	25	Probable bruxism	1	3.6	Normal desire	2.4	Altered excitation	3	Lubricación alterada	3.2	normal orgasm	3.2	Normal satisfaction	4	Pain	19.4
20	27	11.7	211	1.96	22.7	1.41	11.5	196	1.84	11.5	1.46	31.4	1028	1.95	7.1	0.66	34.6	1082	2.16	6.7	0.64	21.2	331	2.28	13.4	0.86	24	1	Occasionally	stress	1	29	Above Average	30	Probable bruxism	1	3	Altered desire	0	Altered excitation	0		3.6		1.2		0
21	27	11.9	236	2.01	22.6	1.43	11.3	203	1.88	23.3	1.45	28.4	844	1.58	7.4	0.55	23.7	611	1.76	9.5	0.7	30.1	473	2.25	10.9	0.78	24	1	Occasionally	stress	1	39	High	26	Probable bruxism	1	5.4	Normal desire	3	Altered excitation	5.1	Lubricación normal	5.6	normal orgasm	6	Normal satisfaction	2	no Pain	27.1
22	27	10.5	193	2.03	24.3	1.49	10.3	188	2.09	26.6	1.66	32.1	1036	1.98	7.1	0.66	30.5	959	2.01	7.4	0.69	26.4	455	2.37	11.7	1.16	14	0	never	No stress	0	21	Average	16	ImProbable bruxism	0	4.8	Normal desire	3	Altered excitation	5.1	Lubricación normal	3.6	normal orgasm	3.6	Normal satisfaction	0	no Pain	20.1
23	35	12.9	262	1.89	18.4	1.15	15.1	291	1.72	16.3	1.02	28.9	876	2.02	7.9	0.73	30.9	1158	1.79	6.6	0.63	42	884	2.24	7.1	0.78	27	1	Occasionally	stress	1	44	High	13	ImProbable bruxism	0	2.4	Altered desire	1.8	Altered excitation	4.2	Lubricación normal	4.4	normal orgasm	0		0	no Pain	12.8
24	45	18.5	247	2.02	15.9	0.93	10.8	237	2.35	23.6	1.49	32.5	996	1.82	7.2	0.68	26.6	791	1.71	7.7	0.58	13.6	215	1.45	16.9	0.89	27	1	Occasionally	stress	1	29	Above Average	30	Probable bruxism	1	3.6	Normal desire	0	Altered excitation	0		0	0	0		0
25	40	17.6	383	2.18	13.2	0.84	17.7	367	2.25	13.8	0.88	35.5	1209	1.66	6.3	0.59	37.6	1322	1.91	5.5	0.54	13.9	185	1.86	22.9	1.31	28	1	Occasionally	stress	1	26	Above Average	19	Probable bruxism	1	3	Altered desire	2.4	Altered excitation	3.9	Lubricación normal	4.8	normal orgasm	4.4	Normal satisfaction	3.6	Pain	22.1
26	23	11.8	259	2.02	20.8	1.32	13.1	307	2.03	18	1.16	33.2	1131	1.98	6.6	0.63	38.8	1376	1.87	5.4	0.53	30.1	466	2	9.5	0.59	17	1	Occasionally	stress	1	17	Low Average	20	Probable bruxism	1	4.2	Normal desire	3	Altered excitation	5.4	Lubricación normal	4	normal orgasm	4.8	Normal satisfaction	1.2	no Pain	22.6
27	23	10.8	177	1.87	24.6	1.53	11.7	236	1.95	22.6	1.42	22.6	638	1.74	9.6	0.71	24.1	697	1.63	8.7	0.65	11.9	121	1.4	23.2	1.24	23	1	Occasionally	stress	1	22	Average	35	Probable bruxism	1	3	Altered desire	3.3	Normal excitation	6	Lubricación normal	5.2	normal orgasm	0.8	Altered satisfaction	0		18.3
28	40	12.8	290	2.51	17.2	1.09	11.2	273	2.56	18.9	1.19	37.8	1173	1.77	6.2	0.59	29.7	932	1.97	7.5	0.7	15.6	233	1.94	17.2	0.97	20	1	Occasionally	stress	1	23	Above Average	22	Probable bruxism	1	2.4	Altered desire	2.7	Altered excitation	3.9	Lubricación normal	4.4	normal orgasm	5.6	Normal satisfaction	2.8	no Pain	21.8
29	22	16.1	372	1.76	13.8	0.87	12.8	258	2	18.8	1.18	25.8	800	1.63	8	0.6	26.3	802	1.51	8.9	0.81	29.1	514	2.06	9.5	0.6	26	1	Occasionally	stress	1	24	Above Average	22	Probable bruxism	1	1.2	Altered desire	0	Altered excitation	0	0	0		0		0
30	39	13.4	300	2.52	16.2	1.04	10.8	194	2.31	24.6	1.72	35.8	1238	1.88	6.1	0.59	33.9	1239	1.74	6.4	0.62	18.9	306	1.88	13.9	0.81	17	1	Occasionally	stress	1	18	Low Average	28	Probable bruxism	1	5.4	Normal desire	4.5	Normal excitation	4.5	Lubricación normal	5.6	normal orgasm	6	Normal satisfaction	1.2	no Pain	27.2
31	40	15.4	332	2.57	14.9	0.95	19.7	501	2.36	9.9	0.64	41.5	1462	1.74	5.5	0.54	32.9	1123	1.56	6.8	0.62	20.6	365	1.98	13	0.81	32	2	Often	stress	1	32	High	32	Probable bruxism	1	2.4	Altered desire	2.4	Altered excitation	5.4	Lubricación normal	3.6	normal orgasm	4.8	Normal satisfaction	1.2	no Pain	19.8
32	38	13.3	287	2.53	17	1.07	17.3	375	2.08	13.9	0.89	33.9	1206	1.59	6.7	0.63	34.9	1244	1.81	6.1	0.59	12.8	182	1.63	18.6	1.04	17	1	Occasionally	stress	1	18	Low Average	11	ImProbable bruxism	0	3	Altered desire	3	Altered excitation	6	Lubricación normal	6	normal orgasm	6	Normal satisfaction	1.6	no Pain	25.6
33	37	16.9	422	2.56	12.6	0.82	14	337	2.44	15.7	1.01	25.1	777	2.11	7.5	0.58	32.2	1337	2.1	5.9	0.58	16.9	241	1.34	17.4	1.04	28	1	Occasionally	stress	1	26	Above Average	24	Probable bruxism	1	4.2	Normal desire	3.3	Normal excitation	5.4	Lubricación normal	3.6	normal orgasm	2	Altered satisfaction	2	no Pain	20.5
34	35	16.6	385	2.08	13.6	0.87	15	339	2.21	15.6	1	30.3	873	1.94	8.1	0.76	25.1	678	1.87	8.8	0.66	19.8	303	1.95	15.4	0.94	30	2	Often	stress	1	34	High	48	Probable bruxism	1	6	Normal desire	4.5	Normal excitation	6	Lubricación normal	6	normal orgasm	6	Normal satisfaction	2	no Pain	30.5
35	39	11.7	259	2.37	19.1	1.2	13.7	320	2.47	16.5	1.04	35.1	1319	1.78	5.9	0.58	27.8	835	1.56	7.3	0.55	18.1	299	1.73	14.8	0.87	19	1	Occasionally	stress	1	20	Average	13	ImProbable bruxism	0	3	Altered desire	0	Altered excitation	0		0		0		0
36	36	12.6	301	2.97	16.2	1.03	12.2	294	3.37	16.6	1.05	28	929	2.37	7.3	0.69	25.5	782	2.3	8.7	0.8	15.7	263	1.49	16.1	0.9	7	0	never	No stress	0	21	Average	14	ImProbable bruxism	0	1.2	Altered desire	1.5	Altered excitation	4.5	Lubricación normal	2.4	Altered orgasm	4	Normal satisfaction	2.4	no Pain	16
37	23	19.8	470	1.86	11	0.71	16.7	355	2	14.2	0.9	31.2	997	1.65	7.2	0.67	29.6	831	1.5	7.4	0.56	21.8	285	1.67	13.3	0.8	22	1	Occasionally	stress	1	21	Average	17	ImProbable bruxism	0	3.6	Normal desire	3	Altered excitation	5.4	Lubricación normal	4.4	normal orgasm	1.6	Altered satisfaction	2	no Pain	20
38	39	12.6	274	2.49	17.9	1.13	12.2	272	2.47	19.9	1.27	25.7	648	2.04	8.6	0.64	32.7	1052	2.42	6.6	0.64	13.3	207	1.79	21.7	1.64	29	2	Often	stress	1	23	Above Average	19	Probable bruxism	1	1.2	Altered desire	0	Altered excitation	0		0		0		0
39	38	19.6	419	1.52	12.2	0.77	14.2	317	2.43	16.4	1.04	36.2	1183	1.8	6.2	0.6	36.8	1222	2.29	5.6	0.55	12.7	177	1.25	19.6	1.07	14	0	never	No stress	0	23	Above Average	13	ImProbable bruxism	0	4.8	Normal desire	2.7	Altered excitation	6	Lubricación normal	6	normal orgasm	6	Normal satisfaction	1.2	no Pain	26.7
40	27	12.4	238	2.36	20	1.25	13.2	252	1.82	22.7	1.44	20.5	477	2.07	11	0.71	20.5	477	2.07	11	0.71	24.3	673	2	8.7	0.64	31	2	Often	stress	1	36	High	16	ImProbable bruxism	0	4.8	Normal desire	0	Altered excitation	0		0		0		0
41	23	21.3	531	1.38	9.9	0.64	20.4	475	1.52	10.8	0.69	24.1	598	1.7	9.7	0.71	26.7	736	1.75	8.1	0.61	18.9	292	1.62	15.5	1.09	34	2	Often	stress	1	38	High	22	Probable bruxism	1	3	Altered desire	0	Altered excitation	0		0		0		0
42	29	14.1	313	2.17	16.7	1.06	18.7	417	1.57	12.1	0.76	31.1	1164	1.71	6.7	0.64	32.4	1176	1.78	6.6	0.63	22.4	349	1.99	12.9	0.78	27	1	Occasionally	stress	1	30	Above Average	20	Probable bruxism	1	3.6	Normal desire	3.3	Normal excitation	5.7	Lubricación normal	5.2	normal orgasm	4	Normal satisfaction	1.2	no Pain	23
43	23	12.5	262	2.37	18.9	1.19	14.7	305	2.16	16.4	1.04	32.5	1091	1.87	7.1	0.67	32.4	1038	1.59	7.2	0.67	27.4	507	1.81	9.9	0.63	23	1	Occasionally	stress	1	28	Above Average	21	Probable bruxism	1	6	Normal desire	3.3	Normal excitation	5.4	Lubricación normal	4.4	normal orgasm	4	Normal satisfaction	1.6	no Pain	24.7
44	24	13	305	2.34	17.8	1.13	12.1	280	2.32	18.1	1.15	29.7	940	1.87	7.8	0.71	30.5	915	1.87	7.6	0.71	26.2	401	1.95	11.1	0.69	39	2	Often	stress	1	39	High	38	Probable bruxism	1	3.6	Normal desire	3	Altered excitation	4.2	Lubricación normal	4.8	normal orgasm	5.6	Normal satisfaction	5.2	Pain	26.4
45	24	12.4	310	2.66	17.5	1.12	11.4	262	2.47	20.6	1.31	35.4	1247	1.54	6.3	0.6	30.5	1052	1.75	7.3	0.68	23.6	404	2.43	11.4	0.71	31	2	Often	stress	1	28	Above Average	16	ImProbable bruxism	0	4.2	Normal desire	4.2	Normal excitation	6	Lubricación normal	6	normal orgasm	6	Normal satisfaction	2	no Pain	28.4
46	23	11	255	2.57	20.9	1.33	13.8	305	2.38	15.8	0.99	27	741	1.92	9.1	0.82	28.4	871	2.15	8.1	0.75	13.7	223	1.65	17.9	0.98	35	2	Often	stress	1	34	High	12	ImProbable bruxism	0	6	Normal desire	4.5	Normal excitation	6	Lubricación normal	6	normal orgasm	6	Normal satisfaction	1.2	no Pain	29.7
47	25	13.1	295	2.19	19.2	1.23	29.1	895	1.93	8	0.74	26.5	756	1.63	8.2	0.62	29.5	756	1.63	8.2	0.62	13.5	197	1.87	19.2	1.08	19	1	Occasionally	stress	1	13	Low Average	15	ImProbable bruxism	0	5.4	Normal desire	3.3	Normal excitation	6	Lubricación normal	6	normal orgasm	6	Normal satisfaction	1.2	no Pain	27.9
48	35	11.5	121	1.99	23	1.43	13.4	269	1.86	18.5	1.14	24.5	649	1.53	9.4	0.68	26.1	735	1.54	8.3	0.62	14.6	237	1.46	18.3	1.06	21	1	Occasionally	stress	1	21	Average	35	Probable bruxism	1	4.8	Normal desire	3.6	Normal excitation	4.2	Lubricación normal	4	Altered orgasm	3.2	Normal satisfaction	1.2	no Pain	21
49	41	14	318	2.66	15.6	1.01	15.3	284	2.4	16.7	1.15	39.6	1258	1.69	6	0.58	32.3	1022	1.94	7	0.66	17.7	290	1.95	15.3	0.97	13	0	never	No stress	0	18	Low Average	21	Probable bruxism	1	5.4	Normal desire	3.3	Normal excitation	5.7	Lubricación normal	5.6	normal orgasm	6	Normal satisfaction	1.2	no Pain	27.2
50	23	23.1	493	1.32	11.1	0.79	24.4	548	1.4	10.3	0.73	29.8	806	1.42	7.6	0.57	21.3	640	2.35	9.4	0.69	20.3	301	1.68	14.1	0.81	30	2	Often	stress	1	23	Above Average	19	Probable bruxism	1	3	Altered desire	3	Altered excitation	6	Lubricación normal	4.8	normal orgasm	4.8	Normal satisfaction	1.6	no Pain	23.2
51	23	10.1	151	1.87	27.8	1.71	10.4	176	1.91	25.5	1.59	21.5	531	1.79	10	0.66	24.8	649	1.93	9.3	0.69	22.4	378	1.93	12.5	0.76	23	1	Occasionally	stress	1	20	Average	20	Probable bruxism	1	4.2	Normal desire	4.2	Normal excitation	6	Lubricación normal	6	normal orgasm	6	Normal satisfaction	1.2	no Pain	27.6
52	33	13.4	327	2.46	17.7	1.14	14.4	374	2.66	14.7	0.95	29.5	874	1.68	8.4	0.77	27.2	804	1.79	7.1	0.54	14.6	257	1.52	17.4	1	21	1	Occasionally	stress	1	33	High	44	Probable bruxism	1	3.6	Normal desire	4.5	Normal excitation	6	Lubricación normal	6	normal orgasm	6	Normal satisfaction	1.2	no Pain	27.3
53	38	13.9	326	2.3	15.7	1	10.8	228	1.83	21.5	1.33	28.1	888	1.6	8.5	0.77	26.9	789	1.68	8.1	0.61	14.1	231	1.5	17.6	1.09	32	2	Often	stress	1	26	Above Average	26	Probable bruxism	1	5.4	Normal desire	3.3	Normal excitation	5.1	Lubricación normal	5.2	normal orgasm	5.6	Normal satisfaction	2	no Pain	26.6
54	27	14.4	329	2.2	15.8	1.01	14.1	342	2.28	15	0.96	28.9	855	1.83	7	0.54	26.8	811	1.77	7.3	0.56	20.6	296	2.42	13.8	0.78	23	1	Occasionally	stress	1	17	Low Average	30	Probable bruxism	1	4.8	Normal desire	2.7	Altered excitation	4.5	Lubricación normal	4.8	normal orgasm	6	Normal satisfaction	2.4	no Pain	25.2
55	27	12.3	266	2.07	19	1.18	11.4	250	2.08	20.7	1.28	23.2	679	2.21	9	0.67	24.7	762	2.11	7.7	0.59	19.4	372	1.22	12.8	0.77	20	1	Occasionally	stress	1	13	Low Average	15	ImProbable bruxism	0	3.6	Normal desire	3	Altered excitation	6	Lubricación normal	5.6	normal orgasm	5.2	Normal satisfaction	1.2	no Pain	24.6
56	25	12.7	294	2.26	18.2	1.16	12.2	236	2.02	21.6	1.36	29.9	962	1.31	7.6	0.68	28.6	812	1.35	7.5	0.56	16.4	294	1.38	14	0.85	36	2	Often	stress	1	42	High	25	Probable bruxism	1	5.4	Normal desire	3.3	Normal excitation	6	Lubricación normal	4.8	normal orgasm	5.6	Normal satisfaction	1.2	no Pain	26.3
57	40	27.3	764	1.46	7.9	0.58	22.4	495	1.54	11	0.71	30.9	998	1.4	7.7	0.71	21.7	613	1.81	9.6	0.7	22.5	402	2.19	13.7	1.31	33	2	Often	stress	1	35	High	39	Probable bruxism	1	1.2	Altered desire	0	Altered excitation	0		0		0		0
58	44	12.5	319	2.97	16.2	1.03	13.2	354	3.01	14.3	0.93	37.7	1175	2.21	6	0.57	35.8	1118	2.04	6.2	0.6	19.7	315	1.27	14.7	1.04	30	2	Often	stress	1	43	High	47	Probable bruxism	1	3	Altered desire	1.8	Altered excitation	4.8	Lubricación normal	5.6	normal orgasm	4	Normal satisfaction	3.6	Pain	22.8
59	40	12.5	314	2.35	17.3	1.1	17	381	2.21	13.1	0.83	30.4	1012	1.97	6.9	0.65	31.8	1061	1.6	7.2	0.67	19.7	266	2.57	15.6	0.95	37	2	Often	stress	1	38	High	41	Probable bruxism	1	3.6	Normal desire	3	Altered excitation	6	Lubricación normal	6	normal orgasm	4.8	Normal satisfaction	1.2	no Pain	24.6
60	23	13.7	297	1.89	20	1.28	11.8	243	3.08	23.3	1.47	32.2	1157	1.98	6.5	0.62	24.2	719	1.92	8.5	0.64	26.2	358	2.32	12.8	0.78	24	1	Occasionally	stress	1	29	Above Average	17	ImProbable bruxism	0	2.4	Altered desire	0	Altered excitation	0		0		0		0
61	22	12	245	2.06	20.7	1.28	14.4	347	2.02	15.8	1	25.6	708	1.85	8.5	0.64	25.5	740	1.71	8	0.6	17	221	1.37	18.2	1.01	22	1	Occasionally	stress	1	25	Above Average	15	ImProbable bruxism	0	3.6	Normal desire	3	Altered excitation	4.8	Lubricación normal	4.4	normal orgasm	3.6	Altered satisfaction	1.2	no Pain	20.6
62	23	12.9	417	2.72	13	0.85	15.6	473	2.54	11.3	0.73	29.8	872	1.83	8.1	0.75	31.4	970	1.82	7.3	0.67	27.2	415	1.91	13	1.3	20	1	Occasionally	stress	1	13	Low Average	42	Probable bruxism	1	5.4	Normal desire	4.5	Normal excitation	5.7	Lubricación normal	6	normal orgasm	5.6	Altered satisfaction	1.2	no Pain	28.4
63	26	10.9	214	1.99	21.7	1.33	10.3	222	2.07	22.3	1.39	25	726	1.91	8.2	0.62	24.9	817	1.82	7.5	0.58	25.3	389	2.03	12.5	0.79	24	1	Occasionally	stress	1	15	Low Average	31	Probable bruxism	1	3.6	Normal desire	0	Altered excitation	0		0		0		0
64	25	13.2	300	2.2	17.3	1.09	12.7	273	1.89	19.2	1.19	30.7	983	1.73	7.5	0.69	30.3	997	1.77	7.4	0.67	23.1	317	1.94	12.9	0.73	8	0	never	No stress	0	12	Low Average	11	ImProbable bruxism	0	3.6	Normal desire	3.3	Normal excitation	5.1	Lubricación normal	4.4	normal orgasm	6	Normal satisfaction	1.2	no Pain	23.6
65	22	16.4	345	2.05	14.8	0.93	14	347	2.14	15.3	0.97	27.1	900	1.72	8	0.72	31.1	1106	1.72	7.1	0.66	16.5	230	1.48	18.9	1.17	18	1	Occasionally	stress	1	20	Average	36	Probable bruxism	1	3.6	Normal desire	2.7	Altered excitation	1.2	Lubricación alterada	1.6	Altered orgasm	4.4	Normal satisfaction	5.6	Pain	19.1
[truncated: 5 more columns]
